# Supplementary material for: Brain Tumor Classification in MRI Images Using Combined Transfer Learning and Convolutional Neural Networks
Source: J Imaging. 2026 May 28;12(6):233. doi: 10.3390/jimaging12060233 (PMC13301762; doi:10.3390/jimaging12060233)
Supplement: Supplementary file 1 [file jimaging-12-00233-s001.zip]

Archive with 1 entries (1 files):
- jimaging-4244857-supplementary.pdf
